# Supplementary material for: Biochemical Atypia in Russian Neisseria gonorrhoeae Clinical Isolates Belonging to the G807 NG-MAST Genogroup/ST1594 MLST
Source: Microorganisms. 2022 Nov 16;10(11):2271. doi: 10.3390/microorganisms10112271 (PMC9697718; doi:10.3390/microorganisms10112271)
Supplement: Supplementary file 1 [file microorganisms-10-02271-s001.zip]

Archive with 1 entries (1 files):
- microorganisms-1976582-supplementary.xlsx
