# Supplementary material for: Biochemical Atypia in Russian Neisseria gonorrhoeae Clinical Isolates Belonging to the G807 NG-MAST Genogroup/ST1594 MLST
Source: Microorganisms. 2022 Nov 16;10(11):2271. doi: 10.3390/microorganisms10112271 (PMC9697718; doi:10.3390/microorganisms10112271)
Supplement: Supplementary file 1 [file microorganisms-10-02271-s001.zip › microorganisms-1976582-supplementary.xlsx]

## Sheet: Table S1
Table S1. Genomes used for phylogenetic analysis of Neisseria gonorrhoeae
№	Name of strain	Source	Accession	Database
1	POL_10_5	Poland	SAMEA2077001	European nucleotide archive
2	POL_12_159	Poland	SAMEA2080400	European nucleotide archive
3	POL_11_148	Poland	SAMEA2077014	European nucleotide archive
4	989000170	Poland	SAMEA2072320	European nucleotide archive
5	BEL_09_43	Belarus	SAMEA2076732	European nucleotide archive
6	MS11	USA	SAMN00012842	European nucleotide archive
7	M3	France	SAMEA4463148	European nucleotide archive
8	SW0259	Kenya	NZ_CP061484	NCBI GenBank
9	NG196	Thailand	NZ_CP043871	NCBI GenBank
10	NG290	Thailand	NZ_CP043812	NCBI GenBank
11	CT213	Thailand	NZ_CP048929	NCBI GenBank
12	NG250	Thailand	NZ_CP045707	NCBI GenBank
13	1291	USA	NZ_CP078119	NCBI GenBank
14	SW0005	Kenya	NZ_CP061490	NCBI GenBank
15	SW0002	Kenya	NZ_CP061491	NCBI GenBank
16	SW0018	Kenya	NZ_CP061489	NCBI GenBank
17	POL_10_24	Poland	SAMEA2077003	European nucleotide archive
18	POL_10_17	Poland	SAMEA2077002	European nucleotide archive
19	POL_11_89	Poland	SAMEA2077012	European nucleotide archive
20	05_590_342	Russia	SAMEA2074787	European nucleotide archive
21	POL_12_153	Poland	SAMEA2076693	European nucleotide archive
22	POL_10_11	Poland	SAMEA2080323	European nucleotide archive
23	F89	France	SAMEA4463145	European nucleotide archive
24	M1	France	SAMEA4463146	European nucleotide archive
25	NCTC13795	United Kingdom	NZ_UGQX01000001	NCBI GenBank
26	32867	Canada	NZ_CP016015	NCBI GenBank
27	GCGS170	USA	NZ_CFLX01000001	NCBI GenBank
28	POL_11_54	Poland	SAMEA2077011	European nucleotide archive
29	19/15/005	Russia	NTCU01000001	NCBI GenBank
30	NCTC13801	United Kingdom	NZ_UGQZ01000001	NCBI GenBank
31	FQ82	USA	NZ_CP034018	NCBI GenBank
32	FQ84	USA	NZ_CP034016	NCBI GenBank
33	FQ04	USA	NZ_CP034028	NCBI GenBank
34	SRRSH214	China	NZ_CP048899	NCBI GenBank
35	SRRSH204	China	NZ_CP048911	NCBI GenBank
36	SRRSH203	China	NZ_CP048908	NCBI GenBank
37	SRRSH205	China	NZ_CP048905	NCBI GenBank
38	SRRSH207	China	NZ_CP048902	NCBI GenBank
39	SRRSH240	China	NZ_CP048893	NCBI GenBank
40	IR72	Ireland	NZ_UYWZ01000018	NCBI GenBank
41	BJ16148	China	NZ_CP050505	NCBI GenBank
42	NJ189125	China	NZ_CP041586	NCBI GenBank
43	NJ1711654	China	NZ_CP041585	NCBI GenBank
44	FC498	Japan	NZ_AP018385	NCBI GenBank
45	FC460	Japan	NZ_AP018381	NCBI GenBank
46	FC428	Japan	NZ_AP018377	NCBI GenBank
47	SS3160	Japan	NZ_AP019853	NCBI GenBank
48	SK92679	USA	NZ_CP078117	NCBI GenBank
49	88G285	Australia	NZ_CP078116	NCBI GenBank
50	434_2018	Germany	SAMEA7983875	European nucleotide archive
51	POL_11_116	Poland	SAMEA2080394	European nucleotide archive
52	POL_11_79	Poland	SAMEA2080393	European nucleotide archive
53	POL_12_154	Poland	SAMEA2077018	European nucleotide archive
54	POL_12_187	Poland	SAMEA2080401	European nucleotide archive
55	POL_12_B3a	Poland	SAMEA2076954	European nucleotide archive
56	POL_12_214	Poland	SAMEA2077020	European nucleotide archive
57	POL_12_167	Poland	SAMEA2076952	European nucleotide archive
58	POL_12_197	Poland	SAMEA2076953	European nucleotide archive
59	20/15/004	Russia	NTCT00000000	NCBI GenBank
60	41/15/003	Russia	NTCS00000000	NCBI GenBank
61	BEL_11_163	Belarus	SAMEA2077009	European nucleotide archive
62	GCGS079	USA	NZ_CFIZ01000001	European nucleotide archive
63	RIVM0640	Netherlands	NZ_CP019467	European nucleotide archive
64	34530	Canada	NZ_CP016016	NCBI GenBank
65	POL_12_B2a	Poland	SAMEA2080402	European nucleotide archive
66	POL_11_131	Poland	SAMEA2077013	European nucleotide archive
67	POL_11_129	Poland	SAMEA2076688	European nucleotide archive
68	POL_11_139	Poland	SAMEA2076689	European nucleotide archive
69	RIVM0610	Netherlands	NZ_CP019466	NCBI GenBank
70	NCTC13798	United Kingdom	NZ_LT906440	European nucleotide archive
71	POL_12_170	Poland	SAMEA2077019	European nucleotide archive
72	NCTC13800	United Kingdom	NZ_LT906472	European nucleotide archive
73	09_10_003	Russia	LJXH00000000	NCBI GenBank
74	05_590_246	Russia	SAMEA2074786	European nucleotide archive
75	05_590_269	Russia	SAMEA1971731	European nucleotide archive
76	BEL_10_66M	Belarus	SAMEA2077000	European nucleotide archive
77	BEL_09_8	Belarus	SAMEA2076733	European nucleotide archive
78	BEL_11_103	Belarus	SAMEA2080389	European nucleotide archive
79	BEL_11_116	Belarus	SAMEA2076683	European nucleotide archive
80	BEL_10_73	Belarus	SAMEA2076740	European nucleotide archive
81	BEL_09_44	Belarus	SAMEA2080314	European nucleotide archive
82	BEL_10_6	Belarus	SAMEA2080320	European nucleotide archive
83	10868_8_49	Belarus	SAMEA2080315	European nucleotide archive
84	BEL_09_45	Belarus	SAMEA2076411	European nucleotide archive
85	BEL_10_46M	Belarus	SAMEA2080321	European nucleotide archive
86	BEL_10_41	Belarus	SAMEA2076674	European nucleotide archive
87	400_2018	Germany	SAMEA7983858	European nucleotide archive
88	402_2018	Germany	SAMEA7983860	European nucleotide archive
89	NCTC13805	United Kingdom	UATF01000009	NCBI GenBank
90	05_590_264	Russia	SAMEA2072464	European nucleotide archive
91	BEL_09_37	Belarus	SAMEA2076734	European nucleotide archive
92	POL_11_80	Poland	SAMEA2076687	European nucleotide archive
93	NCTC13484	USA	NZ_LR134358	NCBI GenBank
94	NCTC13799	United Kingdom	NZ_LT906437	NCBI GenBank
95	O2D156	Australia	NZ_CP078113	NCBI GenBank
96	98D159	Australia	NZ_CP078114	NCBI GenBank
97	AUSMDU00010541	Australia	NZ_CP045832	NCBI GenBank
98	POL_10_21	Poland	SAMEA2080324	European nucleotide archive
99	POL_10_29	Poland	SAMEA2080325	European nucleotide archive
100	POL_11_133	Poland	SAMEA2080395	European nucleotide archive
101	989000380	Russia	SAMEA2074753	European nucleotide archive
102	989000257	Russia	SAMEA2072321	European nucleotide archive
103	35/02	USA	NZ_CP012028	NCBI GenBank
104	TUM16691	Japan	NZ_AP023075	NCBI GenBank
105	TUM19855	Japan	NZ_AP024155	NCBI GenBank
106	POL_10_22	Poland	SAMEA2076678	European nucleotide archive
107	FDAARGOS_207	USA	NZ_CP020419	NCBI GenBank
108	590_277	Poland	SAMEA2076722	European nucleotide archive
109	20181204	Australia	NZ_CP068761	NCBI GenBank
110	05_590_273	Russia	SAMEA2074763	European nucleotide archive
111	ATCC49226	Germany	NZ_CP045728	NCBI GenBank
112	FA6140	USA	NZ_CP012027	NCBI GenBank
113	05_590_249	Russia	SAMEA1966172	European nucleotide archive
114	FDAARGOS_204	USA	NZ_CP020415	NCBI GenBank
115	POL_10_1	Poland	SAMEA2076676	European nucleotide archive
116	O1G1370	Australia	NZ_CP078115	NCBI GenBank
117	4020	Canada	NZ_CP040395	NCBI GenBank
118	BEL_10_59M	Belarus	SAMEA2076675	European nucleotide archive
119	BEL_09_28	Belarus	SAMEA2076412	European nucleotide archive
120	05_590_339	Russia	SAMEA2074788	European nucleotide archive
121	05_590_290	Russia	SAMEA2074789	European nucleotide archive
122	34769	Canada	NZ_CP016017	NCBI GenBank
123	POL_10_31	Poland	SAMEA2076679	European nucleotide archive
124	05_590_281	Russia	SAMEA2072465	European nucleotide archive
125	NCTC8254	United Kingdom	NZ_UGRA01000001	NCBI GenBank
126	FQ01	USA	NZ_CP034032	NCBI GenBank
127	3648	Canada	NZ_CP040394	NCBI GenBank
128	NG05	Russia	JPOZ00000000	NCBI GenBank
129	n01.08	Russia	JIBZ00000000	NCBI GenBank
130	BEL_11_154	Belarus	SAMEA2076684	European nucleotide archive
131	BEL_10_3	Belarus	SAMEA2076738	European nucleotide archive
132	BEL_11_147	Belarus	SAMEA2080390	European nucleotide archive
133	TUM19853	Japan	NZ_AP023067	NCBI GenBank
134	TUM15753	Japan	NZ_AP023073	NCBI GenBank
135	e03.04	Russia	JFAZ00000000	NCBI GenBank
136	989000326	Russia	SAMEA2074778	European nucleotide archive
137	989000133	Poland	SAMEA2074554	European nucleotide archive
138	BEL_09_12	Belarus	SAMEA2080313	European nucleotide archive
139	BEL_11_126	Belarus	SAMEA2077008	European nucleotide archive
140	BEL_09_4	Belarus	SAMEA2076731	European nucleotide archive
141	999000022	Poland	SAMEA2072326	European nucleotide archive
142	BEL_10_23	Belarus	SAMEA2076739	European nucleotide archive
143	POL_10_12	Poland	SAMEA2076677	European nucleotide archive
144	FA19	USA	NZ_CP012026	NCBI GenBank
145	10868_8_44	Belarus	SAMEA2076410	European nucleotide archive
146	i19.05	Russia	JFBA00000000	NCBI GenBank
147	BEL_10_33	Belarus	SAMEA1973592	European nucleotide archive
148
149
150
151
152
153
154
155
156
157
158
159
160
161
162
163
164
165
166
167
168
169
170
171
